# Supplementary material for: Emergence of Leadership in Communication
Source: PLoS One. 2016 Aug 17;11(8):e0159301. doi: 10.1371/journal.pone.0159301 (PMC4988655; doi:10.1371/journal.pone.0159301)
Supplement: S1 Data — (NB) [file pone.0159301.s001.nb]

(* Content-type: application/mathematica *)

(*** Wolfram Notebook File ***)
(* http://www.wolfram.com/nb *)

(* CreatedBy='Mathematica 7.0' *)

(*CacheID: 234*)
(* Internal cache information:
NotebookFileLineBreakTest
NotebookFileLineBreakTest
NotebookDataPosition[       145,          7]
NotebookDataLength[     39064,        709]
NotebookOptionsPosition[     38610,        690]
NotebookOutlinePosition[     38994,        706]
CellTagsIndexPosition[     38951,        703]
WindowFrame->Normal*)

(* Beginning of Notebook Content *)
Notebook[{
Cell[BoxData[
 RowBox[{"(*", " ", 
  RowBox[{
   RowBox[{"laissez", "-", 
    RowBox[{"faire", " ", "leadership"}]}], ";", " ", 
   RowBox[{
   "most", " ", "of", " ", "notations", " ", "coincide", " ", "with", " ", 
    "those", " ", "of", " ", "the", " ", "manuscript"}]}], " ", 
  "*)"}]], "Input",
 CellChangeTimes->{{3.5843559312657022`*^9, 3.584355942046052*^9}, {
  3.6746577291524096`*^9, 3.674657748303697*^9}, {3.6756200344100266`*^9, 
  3.675620055644966*^9}}],

Cell[BoxData[{
 RowBox[{
  RowBox[{
   RowBox[{"n", "=", "100."}], ";"}], " ", 
  RowBox[{"(*", " ", 
   RowBox[{"number", " ", "of", " ", "agents"}], " ", 
   "*)"}]}], "\[IndentingNewLine]", 
 RowBox[{
  RowBox[{
   RowBox[{"u", "=", 
    RowBox[{"Table", "[", 
     RowBox[{"1.", ",", 
      RowBox[{"{", 
       RowBox[{"i", ",", "1", ",", "n"}], "}"}]}], "]"}]}], ";"}], " ", 
  RowBox[{"(*", " ", 
   RowBox[{"threshold", " ", "fixed", " ", "at", " ", "1"}], " ", 
   "*)"}]}], "\[IndentingNewLine]", 
 RowBox[{
  RowBox[{"\[Eta]", "=", "0.07"}], ";", " ", 
  RowBox[{"(*", " ", 
   RowBox[{"magnitude", " ", "of", " ", "the", " ", "noise"}], " ", "*)"}], 
  "\[IndentingNewLine]", 
  RowBox[{"\[Epsilon]", "=", "1"}], ";", " ", 
  RowBox[{"(*", " ", 
   RowBox[{
    RowBox[{"sets", " ", "the", " ", "time"}], "-", 
    RowBox[{"scale", " ", "of", " ", "network", " ", "changes"}]}], " ", 
   "*)"}], "\[IndentingNewLine]", 
  RowBox[{"q", "=", "2."}], ";"}], "\[IndentingNewLine]", 
 RowBox[{
  RowBox[{"T", "=", "600"}], ";", " ", 
  RowBox[{"(*", " ", 
   RowBox[{
    RowBox[{"the", " ", "total", " ", "number", " ", "of", " ", "time"}], "-",
     "steps"}], " ", "*)"}], "\[IndentingNewLine]", 
  RowBox[{"\[Alpha]", "=", "1"}], ";", 
  RowBox[{"(*", 
   RowBox[{
   "parameter", " ", "of", " ", "the", " ", "weight", " ", "adaptation"}], 
   "*)"}]}]}], "Input",
 CellChangeTimes->{{3.5843628380324783`*^9, 3.5843628855841436`*^9}, {
   3.5843686055050793`*^9, 3.584368605676715*^9}, {3.5843691494848175`*^9, 
   3.5843691509825115`*^9}, {3.5843692532597003`*^9, 3.584369253758958*^9}, {
   3.5843694305935106`*^9, 3.584369431170895*^9}, {3.5843794815077996`*^9, 
   3.584379492319107*^9}, {3.5843795238333826`*^9, 3.584379542024132*^9}, {
   3.584408239103204*^9, 3.58440823980525*^9}, {3.584425742619605*^9, 
   3.5844257577992415`*^9}, {3.584425823011606*^9, 3.584425823947774*^9}, {
   3.584425914461301*^9, 3.5844259145706563`*^9}, {3.58442596338535*^9, 
   3.584425965850357*^9}, 3.584426284731923*^9, {3.5844269070184083`*^9, 
   3.5844269083444667`*^9}, {3.5844275254380407`*^9, 3.5844275262959433`*^9}, 
   3.584427567482244*^9, {3.5844279574425707`*^9, 3.584427958628245*^9}, 
   3.5844291384818635`*^9, {3.5844334547255588`*^9, 3.5844334560984907`*^9}, {
   3.5844567988438044`*^9, 3.5844568003572464`*^9}, {3.5844607521557612`*^9, 
   3.5844607598470516`*^9}, {3.584500452644796*^9, 3.5845005021624403`*^9}, {
   3.584500883030859*^9, 3.584500886540948*^9}, {3.584501023502602*^9, 
   3.584501024079733*^9}, {3.584501509330135*^9, 3.5845015148216743`*^9}, {
   3.584542230865712*^9, 3.5845422350779476`*^9}, {3.5845480471066*^9, 
   3.584548047137791*^9}, {3.5845831890003767`*^9, 3.584583190170599*^9}, {
   3.5845832278773985`*^9, 3.5845832287198596`*^9}, {3.584583267036005*^9, 
   3.5845832676131725`*^9}, {3.5845848215644693`*^9, 3.584584822375942*^9}, {
   3.584585614673332*^9, 3.5845856154533825`*^9}, {3.5845875914039164`*^9, 
   3.5845875924025307`*^9}, {3.584589092835024*^9, 3.5845890936774607`*^9}, {
   3.584590167172714*^9, 3.584590167952707*^9}, {3.584591056735489*^9, 
   3.5845910567823377`*^9}, {3.5845919383731875`*^9, 3.58459193901284*^9}, {
   3.5846246321728215`*^9, 3.5846246338265758`*^9}, {3.585475602988384*^9, 
   3.5854756199546595`*^9}, 3.5854758201900277`*^9, 3.5854760568128567`*^9, {
   3.585477144813565*^9, 3.585477146068819*^9}, {3.5854772225707603`*^9, 
   3.5854772227107906`*^9}, {3.585477636416823*^9, 3.585477637270008*^9}, {
   3.585477724773632*^9, 3.5854777304787173`*^9}, {3.5854840165326242`*^9, 
   3.585484035339323*^9}, {3.5854841252816386`*^9, 3.5854841260288086`*^9}, {
   3.5854841952088695`*^9, 3.5854841983945103`*^9}, 3.5854844924473705`*^9, {
   3.585487376541847*^9, 3.585487377635071*^9}, {3.585490128397427*^9, 
   3.5854901440934305`*^9}, {3.585491194274249*^9, 3.585491195984588*^9}, {
   3.5854916721418543`*^9, 3.585491673365079*^9}, {3.5854918222582445`*^9, 
   3.585491823098381*^9}, {3.5854923274913893`*^9, 3.585492328253523*^9}, {
   3.585492364574279*^9, 3.585492401104576*^9}, {3.585493324773859*^9, 
   3.58549332517293*^9}, {3.5854942862303286`*^9, 3.5854942865663924`*^9}, {
   3.585498768598781*^9, 3.5854987936857924`*^9}, {3.58549890255002*^9, 
   3.5854989031583233`*^9}, {3.585499040197746*^9, 3.5854990405877757`*^9}, {
   3.585499139731744*^9, 3.585499146923932*^9}, {3.585499210294063*^9, 
   3.585499214834196*^9}, {3.5854993222961683`*^9, 3.5854993431549406`*^9}, {
   3.5854994111124887`*^9, 3.585499411440067*^9}, {3.5854995708992443`*^9, 
   3.5854995709928846`*^9}, {3.585499606532747*^9, 3.5854996276255345`*^9}, 
   3.585542491838832*^9, {3.585543178644641*^9, 3.585543178769369*^9}, {
   3.5855468803760133`*^9, 3.5855468965075703`*^9}, {3.5856224943366947`*^9, 
   3.5856225007328186`*^9}, {3.58562253186631*^9, 3.585622536685152*^9}, 
   3.58562268241929*^9, {3.5856266716484327`*^9, 3.5856266721995173`*^9}, 
   3.5856285676759043`*^9, 3.585628650747531*^9, {3.585638942476242*^9, 
   3.5856389695447907`*^9}, {3.585646645297675*^9, 3.5856466472640276`*^9}, {
   3.5856473744724684`*^9, 3.585647374711514*^9}, {3.5856486493451986`*^9, 
   3.5856486497552547`*^9}, {3.585649221223071*^9, 3.585649226901064*^9}, {
   3.585649294274598*^9, 3.5856492949237566`*^9}, 3.585649343354879*^9, 
   3.5856494197202024`*^9, 3.5856495175360084`*^9, {3.5857178144407253`*^9, 
   3.5857178537719946`*^9}, {3.5857179731360946`*^9, 3.5857179735541725`*^9}, 
   3.5857180952273088`*^9, {3.5857189665688305`*^9, 3.5857190507938337`*^9}, 
   3.585719133213524*^9, {3.585720305682726*^9, 3.5857203438646035`*^9}, {
   3.5857210322061996`*^9, 3.5857210328212886`*^9}, {3.585721318215372*^9, 
   3.5857213183604164`*^9}, 3.5857218279854593`*^9, {3.5857252544003334`*^9, 
   3.5857252684288898`*^9}, {3.5857253790562153`*^9, 
   3.5857253863215666`*^9}, {3.5857266426558514`*^9, 
   3.5857266430839276`*^9}, {3.5857268246705017`*^9, 3.585726834124791*^9}, {
   3.585757661713626*^9, 3.585757666831541*^9}, {3.5857919618264666`*^9, 
   3.5857919741356883`*^9}, {3.5857931942154107`*^9, 3.58579319590032*^9}, {
   3.5857937748843746`*^9, 3.5857937831374865`*^9}, {3.5858151083229265`*^9, 
   3.5858151087909374`*^9}, {3.5858409190860014`*^9, 
   3.5858409197098894`*^9}, {3.5858413816498127`*^9, 3.585841382305204*^9}, {
   3.5858419596470804`*^9, 3.5858419600216513`*^9}, {3.585842002456354*^9, 
   3.5858420033767*^9}, {3.5858429968214264`*^9, 3.5858429974610753`*^9}, 
   3.5858781603205175`*^9, 3.5858834568165493`*^9, {3.585883670824483*^9, 
   3.585883674833891*^9}, {3.5858932079711876`*^9, 3.5858932139774275`*^9}, {
   3.5858933797696486`*^9, 3.5858933854329357`*^9}, {3.585893955600417*^9, 
   3.58589396344773*^9}, 3.5858941504514923`*^9, {3.5858943778302016`*^9, 
   3.5858943808412733`*^9}, {3.585894568654755*^9, 3.585894571494133*^9}, {
   3.585894792928259*^9, 3.5858948095589437`*^9}, {3.585895362516195*^9, 
   3.5858953640919247`*^9}, {3.585895512123888*^9, 3.585895518847994*^9}, {
   3.5858957279559965`*^9, 3.5858957293913565`*^9}, {3.586515249261436*^9, 
   3.586515260790517*^9}, {3.5865164285727806`*^9, 3.5865164292449017`*^9}, {
   3.5865181448529882`*^9, 3.5865181456081314`*^9}, {3.586518270911132*^9, 
   3.5865182724233956`*^9}, {3.586523302946983*^9, 3.586523303471048*^9}, {
   3.5865234327200174`*^9, 3.586523436941819*^9}, {3.5865337772565036`*^9, 
   3.5865337783426695`*^9}, 3.586534619067316*^9, {3.5865679548914165`*^9, 
   3.586567956770791*^9}, {3.5865688823465834`*^9, 3.5865688889178095`*^9}, {
   3.586569504071252*^9, 3.586569512755003*^9}, {3.5865716784248285`*^9, 
   3.586571693278725*^9}, {3.586571964148464*^9, 3.5865719673620896`*^9}, {
   3.5865721970162625`*^9, 3.5865722056409454`*^9}, {3.5865723575255947`*^9, 
   3.5865723581327066`*^9}, {3.5865724870398874`*^9, 
   3.5865724891152906`*^9}, {3.5865741939551816`*^9, 
   3.5865741951034174`*^9}, {3.5865745599753013`*^9, 3.5865745611745305`*^9}, 
   3.586575433360577*^9, {3.586575640805235*^9, 3.5865756789276752`*^9}, {
   3.5865762034568963`*^9, 3.586576203664879*^9}, {3.5865765533187747`*^9, 
   3.586576555393171*^9}, {3.5865771434208937`*^9, 3.5865771675626645`*^9}, {
   3.5865777128263254`*^9, 3.586577713680509*^9}, {3.586619377816349*^9, 
   3.5866193974779463`*^9}, {3.5866194766313972`*^9, 
   3.5866194839327145`*^9}, {3.5866196398355494`*^9, 
   3.5866196410287647`*^9}, {3.586619885995511*^9, 3.5866199031395874`*^9}, {
   3.5866530081695347`*^9, 3.586653010537898*^9}, {3.5866531376045146`*^9, 
   3.5866531461441565`*^9}, {3.5866532677423964`*^9, 
   3.5866532719481897`*^9}, {3.5866566392081337`*^9, 
   3.5866566517593946`*^9}, {3.586657975188882*^9, 3.5866580001537037`*^9}, {
   3.586658031320629*^9, 3.586658032125767*^9}, {3.5866580685935707`*^9, 
   3.586658069229722*^9}, {3.5866598454023905`*^9, 3.586659854964088*^9}, {
   3.58665991508778*^9, 3.5866599161889987`*^9}, {3.604494946168034*^9, 
   3.604495001169842*^9}, {3.604502907982086*^9, 3.604502908439164*^9}, {
   3.604502967690569*^9, 3.604502968613737*^9}, {3.604503046782471*^9, 
   3.604503052454481*^9}, {3.604503270928542*^9, 3.604503270989549*^9}, {
   3.604503423611986*^9, 3.6045034245450315`*^9}, {3.60450372164441*^9, 
   3.604503776625039*^9}, {3.6045038136296167`*^9, 3.6045038142677283`*^9}, {
   3.6045038644380455`*^9, 3.604503952681282*^9}, {3.6045042112389393`*^9, 
   3.6045042131002684`*^9}, {3.604504253949497*^9, 3.6045042541004744`*^9}, {
   3.604505166145295*^9, 3.6045051717272825`*^9}, {3.6045053013387794`*^9, 
   3.604505301376836*^9}, {3.6045054328376827`*^9, 3.6045054352081594`*^9}, 
   3.6045055818645267`*^9, {3.6045057550496893`*^9, 3.6045057551186543`*^9}, {
   3.6045059453362308`*^9, 3.604505945903268*^9}, {3.6045061242680078`*^9, 
   3.6045061305109816`*^9}, 3.6045062721528063`*^9, {3.6045063306841297`*^9, 
   3.6045063326804805`*^9}, {3.6045715223420763`*^9, 3.604571541799898*^9}, {
   3.6045720604091597`*^9, 3.6045720612672853`*^9}, {3.6045721380936146`*^9, 
   3.604572139065759*^9}, {3.604572218865515*^9, 3.6045722203487253`*^9}, {
   3.6045722866794777`*^9, 3.6045722888207865`*^9}, 3.604572355126455*^9, {
   3.6045724310435934`*^9, 3.6045724312466187`*^9}, {3.6045733482821703`*^9, 
   3.6045733484031916`*^9}, {3.6045735464182086`*^9, 
   3.6045735465192223`*^9}, {3.6045736481271114`*^9, 3.604573651442583*^9}, {
   3.6045875325347805`*^9, 3.6045875818959656`*^9}, {3.6045877052931294`*^9, 
   3.6045877115941415`*^9}, {3.6046501747963967`*^9, 3.604650198880106*^9}, {
   3.604655464724613*^9, 3.604655510209169*^9}, {3.6046555428122597`*^9, 
   3.6046556254121604`*^9}, 3.604655655484766*^9, {3.6046596315085926`*^9, 
   3.6046596358552628`*^9}, {3.6047547106820097`*^9, 
   3.6047547111611214`*^9}, {3.6047550373448796`*^9, 3.604755037444916*^9}, {
   3.6047564937050505`*^9, 3.604756494388152*^9}, {3.604756568175913*^9, 
   3.6047565682229233`*^9}, {3.604756625608979*^9, 3.604756632324172*^9}, 
   3.604756702059435*^9, {3.60475676314614*^9, 3.6047567640432987`*^9}, {
   3.604757022234268*^9, 3.604757042238779*^9}, {3.604757205799426*^9, 
   3.604757206291531*^9}, {3.6047600677454305`*^9, 3.604760068678589*^9}, {
   3.6047628683968687`*^9, 3.6047628860649924`*^9}, {3.605260979391574*^9, 
   3.6052609818289747`*^9}, {3.6052611852208233`*^9, 3.6052611878372107`*^9}, 
   3.60526123422068*^9, {3.6052612789990845`*^9, 3.6052612796902*^9}, {
   3.60526151111942*^9, 3.6052615120255766`*^9}, {3.605261564540188*^9, 
   3.605261565059264*^9}, {3.6052618847069263`*^9, 3.605261898262204*^9}, {
   3.605262959251478*^9, 3.605262961921931*^9}, {3.60527043946471*^9, 
   3.6052704396427183`*^9}, {3.6052705494718823`*^9, 
   3.6052705566060915`*^9}, {3.6052706030267577`*^9, 3.605270603681861*^9}, {
   3.6052707345786686`*^9, 3.6052707346986885`*^9}, {3.6052711097756643`*^9, 
   3.605271109832676*^9}, {3.605271229994503*^9, 3.6052712481696324`*^9}, {
   3.6052770606512203`*^9, 3.60527706667931*^9}, {3.6052781446868954`*^9, 
   3.6052781464401455`*^9}, {3.605278333890566*^9, 3.605278334523658*^9}, {
   3.6052784687161245`*^9, 3.605278468880183*^9}, {3.6052786325401397`*^9, 
   3.605278639256118*^9}, {3.6052868550325127`*^9, 3.605286864116823*^9}, {
   3.6052869584728365`*^9, 3.6052869586198835`*^9}, {3.6052871796704626`*^9, 
   3.6052871798304844`*^9}, {3.605292230953199*^9, 3.605292247163291*^9}, {
   3.6052941440320897`*^9, 3.6052941468975005`*^9}, {3.605294209992038*^9, 
   3.605294210664137*^9}, {3.6053274992313156`*^9, 3.605327507370706*^9}, {
   3.6053292143311048`*^9, 3.6053292161503644`*^9}, {3.605349229707507*^9, 
   3.6053492473060417`*^9}, {3.6053499527383785`*^9, 
   3.6053499531714373`*^9}, {3.605351115505991*^9, 3.6053511191285124`*^9}, {
   3.605351201174279*^9, 3.6053512012632895`*^9}, {3.605351273867758*^9, 
   3.605351279842619*^9}, {3.605355723225688*^9, 3.605355729914774*^9}, {
   3.605365424369484*^9, 3.6053654244154944`*^9}, {3.605365582449916*^9, 
   3.6053655829560566`*^9}, {3.605365732961876*^9, 3.6053657352042866`*^9}, {
   3.605365813249155*^9, 3.605365813898266*^9}, {3.6053658867330823`*^9, 
   3.605365887283229*^9}, {3.6053659948801875`*^9, 3.6053659967795067`*^9}, {
   3.6053661076869383`*^9, 3.605366107739902*^9}, {3.6053662547334456`*^9, 
   3.6053662547784543`*^9}, {3.6053668442688427`*^9, 3.60536684432187*^9}, {
   3.605373120465048*^9, 3.6053731322107377`*^9}, {3.6053758457383175`*^9, 
   3.605375852536295*^9}, {3.6053773857308674`*^9, 3.6053773861939335`*^9}, {
   3.6053781658191137`*^9, 3.605378169857689*^9}, 3.6054105699522095`*^9, {
   3.605774402206046*^9, 3.6057744345007324`*^9}, 3.605774538646773*^9, {
   3.605774617052395*^9, 3.605774620741939*^9}, {3.605774914397293*^9, 
   3.605774920485182*^9}, {3.6209614420430975`*^9, 3.620961442351139*^9}, {
   3.6209619386211843`*^9, 3.620961941280614*^9}, {3.6225500651405993`*^9, 
   3.6225500924965696`*^9}, {3.622550181618294*^9, 3.622550183478555*^9}, {
   3.622551094898961*^9, 3.6225510982114773`*^9}, 3.6225576299636335`*^9, {
   3.622558517873603*^9, 3.622558519986901*^9}, {3.6225636168725357`*^9, 
   3.6225636181126766`*^9}, {3.62256581030719*^9, 3.6225658124245205`*^9}, {
   3.622567866553718*^9, 3.622567866905774*^9}, {3.622568194823308*^9, 
   3.6225682195081882`*^9}, {3.6225687586382494`*^9, 
   3.6225687799105997`*^9}, {3.6226135348872385`*^9, 3.622613536045411*^9}, {
   3.622613668235854*^9, 3.6226136750478563`*^9}, {3.6226229542077484`*^9, 
   3.622622965921501*^9}, {3.6226365271183195`*^9, 3.6226365560672016`*^9}, 
   3.6226369663268847`*^9, {3.6226371077676964`*^9, 3.6226371082727737`*^9}, 
   3.6226372295795984`*^9, 3.622637363628656*^9, {3.622637467068678*^9, 
   3.6226374727895403`*^9}, {3.6226484064954624`*^9, 3.622648416786169*^9}, 
   3.6226487645057316`*^9, {3.6226488616661043`*^9, 3.6226488621351833`*^9}, {
   3.622648906643729*^9, 3.6226489090541515`*^9}, 3.622649019350171*^9, {
   3.622649201612471*^9, 3.622649201969494*^9}, {3.6226492971557264`*^9, 
   3.6226492995481653`*^9}, {3.6226494125496893`*^9, 
   3.6226494141739674`*^9}, {3.622649480526416*^9, 3.6226494950659866`*^9}, {
   3.622649589318263*^9, 3.6226495979698367`*^9}, {3.622650706220112*^9, 
   3.622650713005294*^9}, {3.6226508674914417`*^9, 3.622650868165558*^9}, {
   3.6226511140088663`*^9, 3.6226511184996624`*^9}, {3.6226514653676267`*^9, 
   3.6226514933479633`*^9}, 3.622651828471696*^9, 3.6226546254864902`*^9, {
   3.622705376900839*^9, 3.622705385194311*^9}, {3.6227059915792756`*^9, 
   3.6227059969811897`*^9}, {3.622706256982669*^9, 3.622706257715799*^9}, {
   3.622706626437209*^9, 3.6227066287625494`*^9}, {3.6227072580360384`*^9, 
   3.6227072587561693`*^9}, {3.6227100601590366`*^9, 3.622710061592291*^9}, 
   3.6227101808059*^9, {3.622710587825963*^9, 3.622710590862461*^9}, {
   3.6227199032706375`*^9, 3.622719908403558*^9}, 3.6227201132577863`*^9, {
   3.6227202342156463`*^9, 3.6227202365890675`*^9}, {3.622724087784289*^9, 
   3.622724090628753*^9}, 3.6227243494790506`*^9, {3.622724620890864*^9, 
   3.6227246303535414`*^9}, {3.622725654199662*^9, 3.6227256647375283`*^9}, {
   3.622725754014718*^9, 3.6227257541287146`*^9}, {3.622753099113349*^9, 
   3.622753099377393*^9}, {3.622753299544753*^9, 3.622753299695782*^9}, {
   3.6227534198749466`*^9, 3.6227534212582474`*^9}, {3.622753683088705*^9, 
   3.622753689169855*^9}, 3.6227557130521326`*^9, {3.6227786360648737`*^9, 
   3.622778636748957*^9}, {3.6227790904656477`*^9, 3.6227790926929626`*^9}, {
   3.6227792033201976`*^9, 3.6227792042443495`*^9}, {3.622779682716285*^9, 
   3.6227796838465214`*^9}, {3.6227798782824907`*^9, 
   3.6227798787785215`*^9}, {3.6227800526600046`*^9, 
   3.6227800540892825`*^9}, {3.6227817632281094`*^9, 3.62278176474839*^9}, {
   3.6228009158316507`*^9, 3.622800918307021*^9}, {3.6228011221650968`*^9, 
   3.6228011228852043`*^9}, {3.6228013344473505`*^9, 
   3.6228013360275545`*^9}, {3.622802044669737*^9, 3.6228020680271597`*^9}, 
   3.622802230481488*^9, {3.622802652918302*^9, 3.6228026533643694`*^9}, {
   3.622803643483373*^9, 3.622803646150766*^9}, {3.623049931767564*^9, 
   3.623049937619424*^9}, {3.623050263124256*^9, 3.623050264577469*^9}, {
   3.6230505660759554`*^9, 3.6230505666680403`*^9}, {3.623050728173957*^9, 
   3.623050728683031*^9}, {3.623050971591337*^9, 3.623050973859625*^9}, 
   3.6230518235355687`*^9, {3.6230526523240824`*^9, 3.6230526545264015`*^9}, {
   3.6230531837365403`*^9, 3.6230531864879503`*^9}, {3.6230539671930027`*^9, 
   3.6230539679001074`*^9}, {3.623071890292695*^9, 3.623071891491908*^9}, {
   3.623072586813921*^9, 3.623072587483967*^9}, {3.6230733049835167`*^9, 
   3.6230733053095226`*^9}, {3.6230739017758217`*^9, 
   3.6230739024179745`*^9}, {3.6230744751473722`*^9, 3.623074475557419*^9}, {
   3.623075178558992*^9, 3.623075179067112*^9}, {3.623075252757547*^9, 
   3.6230752586645856`*^9}, 3.623076804662242*^9, {3.623076916953093*^9, 
   3.6230769199456215`*^9}, 3.6230769974787416`*^9, {3.6230771531961355`*^9, 
   3.623077159207144*^9}, 3.62316551786555*^9, {3.6231661805251026`*^9, 
   3.6231661808171425`*^9}, {3.6231667461620708`*^9, 
   3.6231667462420807`*^9}, {3.623167312684608*^9, 3.6231673329527917`*^9}, {
   3.623167372607539*^9, 3.6231673730575485`*^9}, {3.6231680354303207`*^9, 
   3.62316803597641*^9}, {3.623199961380806*^9, 3.6231999614817853`*^9}, {
   3.623200150983038*^9, 3.6232001540175824`*^9}, 3.62320024248728*^9, {
   3.6232007914370604`*^9, 3.6232007919051332`*^9}, {3.623200904073001*^9, 
   3.6232009114831624`*^9}, {3.6232013613993654`*^9, 3.623201375584642*^9}, {
   3.6232016044944916`*^9, 3.6232016050855885`*^9}, {3.623202723476919*^9, 
   3.6232027237149844`*^9}, {3.6232049213045025`*^9, 
   3.6232049240259404`*^9}, {3.623215594483133*^9, 3.623215594808175*^9}, {
   3.623217387138256*^9, 3.623217387260273*^9}, {3.623235426167369*^9, 
   3.623235426647448*^9}, {3.6232356662947865`*^9, 3.6232356679779887`*^9}, {
   3.623235771882924*^9, 3.623235772550067*^9}, {3.6232358480673532`*^9, 
   3.6232358509217978`*^9}, {3.623235905485609*^9, 3.623235906281782*^9}, {
   3.623235965587435*^9, 3.623235965729452*^9}, {3.6232361066903434`*^9, 
   3.6232361083976126`*^9}, {3.6232361528173337`*^9, 3.623236159313367*^9}, {
   3.6232368449879613`*^9, 3.6232368476183543`*^9}, {3.623237326565449*^9, 
   3.6232373275396156`*^9}, {3.6232375511273637`*^9, 3.623237552176524*^9}, {
   3.6233270631191607`*^9, 3.6233270804715943`*^9}, {3.6233440232349467`*^9, 
   3.6233440237400293`*^9}, {3.623344062542257*^9, 3.6233440631843596`*^9}, {
   3.6233442545087852`*^9, 3.623344255464883*^9}, {3.6233447236782107`*^9, 
   3.6233447237932243`*^9}, {3.623344821167799*^9, 3.623344824046239*^9}, {
   3.624478638061715*^9, 3.6244786614294643`*^9}, {3.624479430685709*^9, 
   3.6244794320978656`*^9}, {3.624481478791681*^9, 3.624481497954981*^9}, {
   3.6245036002122526`*^9, 3.6245036012124157`*^9}, {3.624503970805129*^9, 
   3.624503974858113*^9}, {3.6245041408040705`*^9, 3.6245041409447203`*^9}, {
   3.6245056958234787`*^9, 3.6245057086224585`*^9}, {3.624506235611298*^9, 
   3.624506235830037*^9}, {3.6245065600112944`*^9, 3.624506562103609*^9}, {
   3.6245069284240947`*^9, 3.6245069293459916`*^9}, {3.6245071539318857`*^9, 
   3.624507155510013*^9}, {3.6245074307563047`*^9, 3.6245074314126086`*^9}, {
   3.6245075674633884`*^9, 3.6245075676039762`*^9}, {3.6245144843243084`*^9, 
   3.6245144847830014`*^9}, {3.6245161919086685`*^9, 
   3.6245161934496627`*^9}, {3.6245248906684656`*^9, 3.624524890804549*^9}, 
   3.62452495960833*^9, {3.6245261789273005`*^9, 3.6245261795524645`*^9}, 
   3.624526330955352*^9, {3.62452658670315*^9, 3.624526588187607*^9}, {
   3.6245324337567797`*^9, 3.6245324338349032`*^9}, {3.6245325990891857`*^9, 
   3.624532599682994*^9}, {3.62453640639338*^9, 3.624536410527302*^9}, {
   3.6245474216395645`*^9, 3.624547431167323*^9}, {3.624547503178692*^9, 
   3.6245475055885572`*^9}, {3.624548077238503*^9, 3.6245480961928434`*^9}, {
   3.624591490499211*^9, 3.6245915099016066`*^9}, 3.624593447057376*^9, {
   3.62459358474356*^9, 3.624593586618599*^9}, {3.62460562585955*^9, 
   3.624605626922103*^9}, {3.624605898747485*^9, 3.624605898856809*^9}, {
   3.6246062496109743`*^9, 3.6246062597775183`*^9}, {3.6246064389765177`*^9, 
   3.624606439802521*^9}, {3.6246180963925433`*^9, 3.624618096785225*^9}, {
   3.624620859566991*^9, 3.624620870192167*^9}, {3.6246227198217363`*^9, 
   3.624622727621976*^9}, {3.6246242631040506`*^9, 3.624624277226375*^9}, {
   3.6246244437766085`*^9, 3.6246244483703995`*^9}, {3.6246247254930463`*^9, 
   3.6246247294166436`*^9}, {3.624625437503058*^9, 3.624625438940586*^9}, {
   3.6248764137481604`*^9, 3.624876426859965*^9}, {3.62487650915954*^9, 
   3.624876522764488*^9}, 3.6248765987375326`*^9, {3.6248768615041647`*^9, 
   3.6248768624262056`*^9}, {3.6248769932669315`*^9, 
   3.6248769947995734`*^9}, {3.6248775277647448`*^9, 3.624877527874186*^9}, {
   3.624878064861532*^9, 3.624878065220916*^9}, {3.6248783802761116`*^9, 
   3.624878384385569*^9}, {3.6249051713702936`*^9, 3.6249051802083197`*^9}, {
   3.624906407711807*^9, 3.62490641737785*^9}, {3.6249093603869467`*^9, 
   3.624909361739402*^9}, 3.624962443108474*^9, {3.624963010056159*^9, 
   3.6249630101654882`*^9}, {3.641798608062581*^9, 3.641798618253688*^9}, {
   3.6417995298767586`*^9, 3.641799538389017*^9}, {3.641800661109897*^9, 
   3.6418006619276824`*^9}, {3.6418009898273163`*^9, 
   3.6418010133686004`*^9}, {3.6418011077373695`*^9, 3.641801110178296*^9}, {
   3.6418031060732293`*^9, 3.6418031137297096`*^9}, {3.6418035523340387`*^9, 
   3.641803553566753*^9}, {3.659093689566717*^9, 3.6590936903536*^9}, {
   3.659094959758398*^9, 3.6590949603634477`*^9}, 3.6590952614603615`*^9, 
   3.6590955489562087`*^9, 3.659096486599213*^9, 3.6591148172857046`*^9, {
   3.6591149890135207`*^9, 3.659114989781657*^9}, {3.6591151855042906`*^9, 
   3.6591151861002016`*^9}, 3.6591212864336166`*^9, {3.659121708812887*^9, 
   3.6591217094690113`*^9}, {3.6591222158643255`*^9, 
   3.6591222173332567`*^9}, {3.6591225912888975`*^9, 3.6591225999764895`*^9}, 
   3.6591227470579653`*^9, {3.659155142178236*^9, 3.6591551523503003`*^9}, {
   3.65920020964983*^9, 3.6592002270393586`*^9}, {3.6592003571440363`*^9, 
   3.6592003578871903`*^9}, {3.659200789124961*^9, 3.659200825129443*^9}, {
   3.659203077619728*^9, 3.6592030785755744`*^9}, {3.6592035412332077`*^9, 
   3.659203542859311*^9}, {3.659203938599969*^9, 3.659203942287696*^9}, {
   3.659247405913531*^9, 3.6592474096941776`*^9}, {3.659247442589474*^9, 
   3.659247449038223*^9}, 3.659247562308488*^9, {3.6592545268291464`*^9, 
   3.659254526860283*^9}, 3.659254776305081*^9, {3.6592551734312606`*^9, 
   3.6592551755094337`*^9}, {3.659586668414738*^9, 3.659586681550402*^9}, {
   3.659631652783923*^9, 3.6596316540039454`*^9}, {3.6746573891042337`*^9, 
   3.674657403345622*^9}, {3.6746577669615817`*^9, 3.674657812989833*^9}, {
   3.6746580790307093`*^9, 3.674658095954891*^9}, {3.674658522484329*^9, 
   3.6746585453623347`*^9}, {3.674661462278567*^9, 3.6746614882299337`*^9}, {
   3.674665647744602*^9, 3.67466564886977*^9}, {3.6746744148482676`*^9, 
   3.6746744175337276`*^9}, 3.6746747004807453`*^9, 3.6746753084022226`*^9, {
   3.674675556054961*^9, 3.674675556789322*^9}, 3.6747067050271454`*^9, {
   3.6747098070672846`*^9, 3.674709808208085*^9}, {3.6747271523141165`*^9, 
   3.67472715370899*^9}, {3.674736422369238*^9, 3.6747364236819487`*^9}, {
   3.6747473825101953`*^9, 3.6747473869237957`*^9}, {3.6756200168497725`*^9, 
   3.675620023783495*^9}, {3.6756201122306566`*^9, 3.675620112899373*^9}, {
   3.67563810707045*^9, 3.675638161067805*^9}}],

Cell[CellGroupData[{

Cell[BoxData[{
 RowBox[{
  RowBox[{"w", "=", 
   RowBox[{"Table", "[", 
    RowBox[{
     RowBox[{"Random", "[", 
      RowBox[{"Real", ",", 
       RowBox[{"{", 
        RowBox[{"0", ",", "2"}], "}"}]}], "]"}], ",", 
     RowBox[{"{", 
      RowBox[{"i", ",", "1", ",", "n"}], "}"}]}], "]"}]}], ";", 
  RowBox[{"(*", " ", 
   RowBox[{"initial", " ", "potential"}], " ", "*)"}], "\[IndentingNewLine]", 
  RowBox[{"m", "=", 
   RowBox[{"UnitStep", "/@", 
    RowBox[{"(", 
     RowBox[{"w", "-", "u"}], ")"}]}]}], ";", 
  RowBox[{"(*", " ", 
   RowBox[{"initial", " ", "activity"}], " ", "*)"}], "\[IndentingNewLine]", 
  RowBox[{"(*", " ", 
   RowBox[{
   "generation", " ", "of", " ", "the", " ", "initial", " ", "network", " ", 
    "weights"}], " ", "*)"}], "\[IndentingNewLine]", 
  RowBox[{"M", "=", 
   RowBox[{"Table", "[", 
    RowBox[{
     RowBox[{"Random", "[", 
      RowBox[{"Real", ",", 
       RowBox[{"{", 
        RowBox[{"0", ",", "10"}], "}"}]}], "]"}], ",", 
     RowBox[{"{", 
      RowBox[{"j", ",", "1", ",", "n"}], "}"}], ",", 
     RowBox[{"{", 
      RowBox[{"i", ",", "1", ",", "n"}], "}"}]}], "]"}]}], 
  ";"}], "\[IndentingNewLine]", 
 RowBox[{
  RowBox[{"M", "=", 
   RowBox[{"M", "-", 
    RowBox[{"DiagonalMatrix", "[", 
     RowBox[{"Diagonal", "[", "M", "]"}], "]"}]}]}], 
  ";"}], "\[IndentingNewLine]", 
 RowBox[{
  RowBox[{
   RowBox[{"Q", "=", 
    RowBox[{"Table", "[", "  ", 
     RowBox[{
      RowBox[{
       RowBox[{"M", "[", 
        RowBox[{"[", "j1", "]"}], "]"}], "/", 
       RowBox[{"Tr", "[", "  ", 
        RowBox[{"M", "[", 
         RowBox[{"[", "j1", "]"}], "]"}], " ", "]"}]}], ",", 
      RowBox[{"{", 
       RowBox[{"j1", ",", "1", ",", "n"}], "}"}]}], "]"}]}], ";"}], 
  "\[IndentingNewLine]", 
  RowBox[{"(*", " ", "*)"}]}], "\[IndentingNewLine]", 
 RowBox[{
  RowBox[{"QQ", "=", 
   RowBox[{"Table", "[", 
    RowBox[{"0", ",", 
     RowBox[{"{", 
      RowBox[{"j", ",", "1", ",", "n"}], "}"}], ",", 
     RowBox[{"{", 
      RowBox[{"i", ",", "1", ",", "n"}], "}"}]}], "]"}]}], 
  ";"}], "\[IndentingNewLine]", 
 RowBox[{
  RowBox[{
   RowBox[{"WW", "=", 
    RowBox[{"Table", "[", 
     RowBox[{"0", ",", 
      RowBox[{"{", 
       RowBox[{"j", ",", "1", ",", "n"}], "}"}], ",", 
      RowBox[{"{", 
       RowBox[{"i", ",", "1", ",", "n"}], "}"}]}], "]"}]}], ";", " ", 
   RowBox[{"(*", " ", 
    RowBox[{
    "to", " ", "become", " ", "the", " ", "average", " ", "connectivity", " ",
      "matrix"}], " ", "*)"}], "\[IndentingNewLine]", 
   RowBox[{"sm", "=", 
    RowBox[{"Table", "[", 
     RowBox[{"0", ",", 
      RowBox[{"{", 
       RowBox[{"i", ",", "1", ",", "n"}], "}"}]}], "]"}]}], ";", 
   RowBox[{"(*", " ", 
    RowBox[{"the", " ", "vector", " ", "of", " ", "activities"}], " ", "*)"}],
    "\[IndentingNewLine]", 
   RowBox[{"f", "=", 
    RowBox[{"Table", "[", 
     RowBox[{"0", ",", 
      RowBox[{"{", 
       RowBox[{"i", ",", "1", ",", "T"}], "}"}]}], "]"}]}], ";", " ", 
   RowBox[{"(*", " ", 
    RowBox[{
     RowBox[{"the", " ", "time"}], "-", 
     RowBox[{"dependent", " ", "overall", " ", "activity"}]}], "*)"}], 
   "\[IndentingNewLine]", 
   RowBox[{"(*", " ", 
    RowBox[{
    "the", " ", "cycle", " ", "for", " ", "calculating", " ", "the", " ", 
     "evolution"}], " ", "*)"}], "\[IndentingNewLine]", " ", 
   RowBox[{"For", "[", 
    RowBox[{
     RowBox[{"t", "=", "1"}], ",", 
     RowBox[{"t", "\[LessEqual]", "T"}], ",", 
     RowBox[{"t", "++"}], ",", "\[IndentingNewLine]", 
     RowBox[{
      RowBox[{"WW", "=", 
       RowBox[{"WW", "+", "Q"}]}], ";", 
      RowBox[{"w", "=", 
       RowBox[{
        RowBox[{"(", 
         RowBox[{"1", "-", "m"}], ")"}], 
        RowBox[{"(", 
         RowBox[{"q", " ", 
          RowBox[{"Q", ".", "m"}]}], " ", ")"}]}]}], ";", 
      "\[IndentingNewLine]", 
      RowBox[{"(*", " ", 
       RowBox[{
       "\[Phi]", " ", "is", " ", "the", " ", "noise", " ", "with", " ", 
        "magnitude", " ", "\[Eta]"}], " ", "*)"}], "\[IndentingNewLine]", 
      RowBox[{"\[Phi]", "=", 
       RowBox[{"Table", "[", 
        RowBox[{
         RowBox[{
          RowBox[{"2", " ", 
           RowBox[{"UnitStep", "[", "  ", 
            RowBox[{
             RowBox[{"Random", "[", " ", 
              RowBox[{"Real", ",", " ", 
               RowBox[{"{", 
                RowBox[{"0", ",", "1"}], "}"}]}], "]"}], "-", "\[Eta]"}], 
            "]"}]}], "-", "1"}], ",", 
         RowBox[{"{", 
          RowBox[{"ii", ",", "1", ",", "n"}], "}"}]}], "]"}]}], ";", 
      "\[IndentingNewLine]", 
      RowBox[{"m", "=", 
       RowBox[{"UnitStep", "/@", 
        RowBox[{"(", 
         RowBox[{"\[Phi]", 
          RowBox[{"(", 
           RowBox[{"w", "-", "u"}], ")"}]}], ")"}]}]}], ";", 
      RowBox[{"(*", " ", 
       RowBox[{"revises", " ", "the", " ", "potential"}], " ", "*)"}], 
      RowBox[{"For", "[", 
       RowBox[{
        RowBox[{"j0", "=", "1"}], ",", 
        RowBox[{"j0", "\[LessEqual]", "n"}], ",", 
        RowBox[{"j0", "++"}], ",", 
        RowBox[{"For", "[", 
         RowBox[{
          RowBox[{"i0", "=", "1"}], ",", 
          RowBox[{"i0", "\[LessEqual]", "n"}], ",", 
          RowBox[{"i0", "++"}], ",", " ", 
          RowBox[{
           RowBox[{"QQ", "[", 
            RowBox[{"[", 
             RowBox[{"j0", ",", "i0"}], "]"}], "]"}], "=", 
           RowBox[{
            RowBox[{"Q", "[", 
             RowBox[{"[", 
              RowBox[{"j0", ",", "i0"}], "]"}], "]"}], "+", 
            RowBox[{"\[Epsilon]", " ", 
             RowBox[{
              RowBox[{"(", 
               RowBox[{"Q", "[", 
                RowBox[{"[", 
                 RowBox[{"j0", ",", "i0"}], "]"}], "]"}], ")"}], "^", 
              RowBox[{"(", "\[Alpha]", ")"}]}], 
             RowBox[{"m", "[", 
              RowBox[{"[", "i0", "]"}], "]"}]}]}]}]}], "   ", "]"}]}], "]"}], 
      ";", 
      RowBox[{"Q", "=", 
       RowBox[{"Table", "[", "  ", 
        RowBox[{
         RowBox[{
          RowBox[{"QQ", "[", 
           RowBox[{"[", "j1", "]"}], "]"}], "/", 
          RowBox[{"Tr", "[", "  ", 
           RowBox[{"QQ", "[", 
            RowBox[{"[", "j1", "]"}], "]"}], " ", "]"}]}], ",", 
         RowBox[{"{", 
          RowBox[{"j1", ",", "1", ",", "n"}], "}"}]}], "]"}]}], ";", 
      RowBox[{
       RowBox[{"f", "[", 
        RowBox[{"[", "t", "]"}], "]"}], "=", 
       RowBox[{
        RowBox[{"Tr", "[", "m", "]"}], "/", "n"}]}], " ", ";", 
      RowBox[{"sm", "=", 
       RowBox[{"sm", "+", "m"}]}]}]}], "]"}], ";"}], "\[IndentingNewLine]", 
  RowBox[{"(*", " ", 
   RowBox[{"visualizes", " ", "the", " ", "average", " ", "activity", " ", 
    RowBox[{"f", "[", "t", "]"}], " ", "as", " ", "a", " ", "function", " ", 
    "of", " ", 
    RowBox[{"time", " ", "[", "t", "]"}]}], " ", 
   "*)"}]}], "\[IndentingNewLine]", 
 RowBox[{"ListPlot", "[", 
  RowBox[{"f", ",", 
   RowBox[{"PlotRange", "\[Rule]", 
    RowBox[{"{", 
     RowBox[{"Automatic", ",", "Automatic"}], "}"}]}], ",", 
   RowBox[{"PlotStyle", "\[Rule]", 
    RowBox[{"{", "Magenta", "}"}]}]}], "]"}]}], "Input",
 CellChangeTimes->{{3.6227070661317043`*^9, 3.622707070802533*^9}, {
   3.622720293152894*^9, 3.622720347970522*^9}, {3.622720420295226*^9, 
   3.622720425113156*^9}, {3.6227256799929647`*^9, 3.622725680112979*^9}, {
   3.6227800911348033`*^9, 3.62278010681354*^9}, {3.6227805448472586`*^9, 
   3.622780551127406*^9}, {3.623051833470029*^9, 3.623051833617051*^9}, {
   3.6232027926395454`*^9, 3.6232027930446453`*^9}, {3.6232156085620127`*^9, 
   3.6232156087220354`*^9}, {3.624505664081345*^9, 3.6245056772232847`*^9}, {
   3.624507053769261*^9, 3.6245070624139338`*^9}, {3.6245325264053373`*^9, 
   3.624532526827218*^9}, {3.62454746445048*^9, 3.6245474645911427`*^9}, {
   3.624548104722715*^9, 3.624548105019597*^9}, {3.6246208838569098`*^9, 
   3.6246208840288353`*^9}, {3.6246227414504385`*^9, 3.624622741825396*^9}, {
   3.624624290675759*^9, 3.6246242915038557`*^9}, {3.624624459761015*^9, 
   3.62462446015169*^9}, {3.6246247513075657`*^9, 3.624624751495113*^9}, {
   3.6246254446125307`*^9, 3.624625445065711*^9}, {3.6248763730850506`*^9, 
   3.6248763991183605`*^9}, {3.624876438749975*^9, 3.624876438874979*^9}, {
   3.6248771486978188`*^9, 3.624877149041619*^9}, {3.6249051547523856`*^9, 
   3.6249051610605106`*^9}, {3.6249052405379786`*^9, 
   3.6249052406473827`*^9}, {3.6417995539372206`*^9, 3.6417995604174595`*^9}, 
   3.6417995929243345`*^9, 3.641800985942873*^9, {3.6418013111860275`*^9, 
   3.641801312264168*^9}, {3.6418031019973383`*^9, 3.6418031348399796`*^9}, {
   3.659114254125078*^9, 3.6591142574382753`*^9}, {3.659114554724906*^9, 
   3.6591145620452957`*^9}, {3.6592005370695815`*^9, 
   3.6592005405019484`*^9}, {3.659200736395551*^9, 3.659200779683816*^9}, 
   3.659247428565132*^9, {3.6595874829693527`*^9, 3.65958749347908*^9}, {
   3.674657458532285*^9, 3.674657458829049*^9}, {3.674657672555441*^9, 
   3.6746576965334406`*^9}, {3.674657825532231*^9, 3.674657881228505*^9}, 
   3.6746579594374447`*^9, {3.6746580346367564`*^9, 3.6746580425881977`*^9}, {
   3.674658114431167*^9, 3.674658138810906*^9}, {3.674658215391984*^9, 
   3.6746582478766036`*^9}, {3.6746582844897156`*^9, 3.674658321503054*^9}, {
   3.6746584720921373`*^9, 3.6746584985454783`*^9}, {3.6747087972866793`*^9, 
   3.6747088508970785`*^9}, {3.6747090983470154`*^9, 
   3.6747091322563367`*^9}, {3.6756200654060974`*^9, 3.675620082853403*^9}, {
   3.6756380065276723`*^9, 3.675638096875106*^9}, {3.6756381725407743`*^9, 
   3.675638211514597*^9}, {3.675638245668068*^9, 3.6756382819040565`*^9}}],

Cell[BoxData[
 GraphicsBox[
  {RGBColor[1, 0, 1], PointBox[CompressedData["
1:eJxdWkmMFFUYrnginPqACQejpTFmNMa04oIL8ECEYa8ZQAYYoKZn69mr92V6
ul9VJOFGHTygB1MJHPBC2sRETIwpRSMaMOUK7oUrCoe+YDhKT/8V831zYPLP
9/737//73yvuzywMjt9lGMbQnX+6v3s/nQ33Hb8xcP7ebzbIH9SFW33DJz9M
6BVqcdW5rdfqbwudUjfvrD5+4wOhVwn9ltCrib5HdamB828IbaqVV04761a+
I/QD6vXXuj9vCv0g4Q8J/zmh+4h+hNY/Svs9RnSa1j9O+j5B+68R+18V+kla
/xT552nif4botcT/LOnzHO33vOj/rtAvkD3ryL/rCd9A+yvcXyvSZyOu1xsJ
36QevpMdt/reE3wTyX8R7dVEG5txvd5M+EukX0KfEXwL7b+F/LVV8PcF30r6
9RN/v8qt61r8k+DbxP4rgm8Te38XfLvqSlt1LsG3q2V4+BfBdxC+Q/W2+03w
nerfbnnduir4TrXMfvJXwXeJPV8Lvovk7yb9dqv1y39I+PdI/L8TfI/qarP1
WoJbIu/LHq0ssf8PWW+pNcs/X/Xo0BJ5nwj/gOgfC/8A2TOg+nsChX9A7Jf9
jEHZX/yhBinfiA4HKf57MR/VXpSn96L/w73k333izx+Ffx/x75P9vxD+fSI/
8f9+tEftJ//tV2e68OlI+Pery5e6Pwn/y7i/epn4CQ8JNw5gfNQB6dcJP+Hh
AdJ/SOxN5A8R/xDmXzhE+XOQ5B/E/TXh4UHK30NqcqL7863wH8L60Icwn8JD
2G+Mw0irw9jv9GHKH6KNYax/NYz66WGMbzhM/jtC8o9IvK8L/xHZ/3PhPyL5
+JfwH1WDywsuCn9CJ/xHxd+fCf9R4j8m8i8J/zHpP4LrY+KPT4X/mMT7b+G3
JZ8u92jTxvNF2ZJ/st62xb5Q9rclvjd6dGCTv22sz9im/jyCuDlC8Rgh+SOS
nx+LfMKDEZxHwhGMRzxC+ZOR/BLczFA8M+L/f0R+huzPqOVx6Xhif0bs+0jk
Z8Sfol+cofwbRX+Yo7hejaJ/bFqvR9FfAdEhrY9HaR4YI/+PUfzH8Py0x6i+
aH0whvqHYxiPeIzybxzz3xzHeKhx5LfHlb/cvyUeehzzISD+kPjjcalniZcx
gfqbE+gvNYHxsifIfqID4g+JjidofprE88ycpPMswV8R+ZM0r0yS/Em0JyQ6
pvVGFvczs9KP/xT5WewPdhb7j85K/V8Q+VmKfxbrIc5iPRpTiJtTFP8pyr8p
rHc9hfENpkj+FNZzPIX1akyT/Gmqf6LtaYr/NMYvmKb+N439MZ6m+M/I/jdF
/gzl3wzy2zM0HyXrhT+Yof43g/UWz6A/jVnc35yl/JvFerFnMd6a1ge0XzhL
8Z+l+p9Dfc055FdzlH9z1P/mSP4cxiucw/yO5+j+NI/xNOfJ//PUf+cx3noe
4xHMY36H83hexPMyn0v/MhZU77fMh+YC3k/UAupvE60XUN9ggfJvgep/geZn
B+mUg/qZDsYv7dD55KB/LIfy1UH7HYf6t4Px9x3qZw76o+3Q+UZ4RHhM+3WI
NnLor1SOzuMc2pPOoT9UDvPZIn6b+B2Sp3PYj/wc9TPav53D+g1zGI+I9o+J
v5Oj/M9jPFJ5Og/zZH+e6iOP/csifjuP85OTp/rJY//y82R/Huupnaf6Jv0j
0i/OYz508tR/CxT/AvY3s4D1kCZcFfC8sgrULwpkP8nTBeyvPuEByW8XaL4k
PCrgfSEmfToFel8pYvxSRYp/Ec/bdBH1U7TeKmI92kWMh1NEfTThPu0f0H5t
osMi1nNUpPqn/Tpkj1FCf6ZKqvf35D5QQvvSJcw3VcJ8tQi3S5ivTgnrVZew
P/olOs9KZD/pE5awniLij0uU/yV8jzDKiKeINssU/zLaq8roLyuhZX+7rO5e
HhhlnnTK+H6ky1jffpn6fxntaRMdkn5RGeeFuIz51SnT/auC8lIVmscJT1fo
vayC7zFWheyviD8T+yt4X9cVvO/7FdQ/qOA83q7Qe0IF32uiRF+578cV7E+d
Cr3fVVG/VBX1M6vor3QV/aGq6F+L1tu03iFaVzGf/SrWS1DFfGwTHVYxHyLC
Y8I7JM+oUf+vUf+rUfxrNB/XUJ5Vo/tCDb+fODV879Q16n+0f0D6tQkPiY5q
Uk/yHhsn+v0s9tck3wQ36jJ//CD213G9WZf6FTpdR35F6y2i7bq8d8r7qkP8
ui7n1/difx3fk4O6nGeCt+s039bxvS6qY33GdZr/iN9YRP+nFqn+F6n/L1L+
03qL1tu03lmk7yWL2N992i9YpP5HeEj8EcmLie6QfKNB+d/A+JgN9H+6Qe/9
DbK/QfeVBr6nOw3MB93A7yV+A/MnILpN/CHxR2RP3MD36k5in7wnG0vo39QS
3QcJTy/R/EvrrSWyfwn94xCuaX+f9guIv03rQ9InIjwmvLOE+WI0Kf5Nyn+i
00SrJtnfpPtPE+11SJ4m2ic6aGI/azcp/oRHTexXcRPzo0P8Rkv1fgt/qkX9
r4X5nm7hvKZaNP+38Hy1CXda9H7dwvc0n/CgRfN/C99LwxbODxHhMeGdFs4X
hsbzf4XG70Epjd/HVmv0r6nRX30a/ZnW6P+1Gr+vKo35069pntCYz0OE2xrz
K0vrHaKrmvJPY78+Qfv7iT0yz53SOH8FWvX+v4TMX2cTWs77tsbvjec19p9Q
y/kr88DFRD/5Xhlp7J9XNZ6XcWKf4Nc1zhsdjefjbdLPcPF71goXv3elXLRv
NeGmi/r3ufg9L+3i97y1iTz5nqgI76f9LRe/lw65+D3RJv2zhDsu5nfVpf7r
Yv6dcKkfE37KxfwIXDxPz7qYT22X4u/ivBXSfhddfF+IXOw3V2n/2MV8uO5i
f+6QvbddnO8ND++/KzzsNykP/bHaw/oxPdy/j/C0p3pypH7WenhfUR7eR/s9
vC9aHvarIQ/jaROeJdzxMH5VD/NLexifEx7Gx/fwfDnl4fkReHg+nPWw/7Y9
7H/nPeyX4f/y/gPB7/it
    "]]},
  AspectRatio->NCache[GoldenRatio^(-1), 0.6180339887498948],
  Axes->True,
  AxesOrigin->{0, Automatic},
  PlotRange->{Automatic, Automatic},
  PlotRangeClipping->True]], "Output",
 CellChangeTimes->{3.6756383788715963`*^9}]
}, Open  ]]
},
ScreenStyleEnvironment->"Presentation",
WindowSize->{1350, 631},
WindowMargins->{{0, Automatic}, {Automatic, 0}},
FrontEndVersion->"7.0 for Microsoft Windows (64-bit) (November 10, 2008)",
StyleDefinitions->"Default.nb"
]
(* End of Notebook Content *)

(* Internal cache information *)
(*CellTagsOutline
CellTagsIndex->{}
*)
(*CellTagsIndex
CellTagsIndex->{}
*)
(*NotebookFileOutline
Notebook[{
Cell[545, 20, 471, 11, 85, "Input"],
Cell[1019, 33, 24600, 353, 255, "Input"],
Cell[CellGroupData[{
Cell[25644, 390, 9564, 235, 765, "Input"],
Cell[35211, 627, 3383, 60, 271, "Output"]
}, Open  ]]
}
]
*)

(* End of internal cache information *)
